# Supplementary material for: Growth and Migration Blocking Effect of Nanaomycin K, a Compound Produced by Streptomyces sp., on Prostate Cancer Cell Lines In Vitro and In Vivo
Source: Cancers (Basel). 2023 May 10;15(10):2684. doi: 10.3390/cancers15102684 (PMC10216623; doi:10.3390/cancers15102684)
Supplement: Supplementary file 1 [file cancers-15-02684-s001.zip]

Archive with 3 entries (2 files):
- cancers-2320230-supplementary/
- cancers-2320230-supplementary/Supplementary Figure S1.pdf
- cancers-2320230-supplementary/Table S1_Densitometry measure reading_intensity ratio for each band in western blot.xlsx
