# Supplementary material for: Growth and Migration Blocking Effect of Nanaomycin K, a Compound Produced by Streptomyces sp., on Prostate Cancer Cell Lines In Vitro and In Vivo
Source: Cancers (Basel). 2023 May 10;15(10):2684. doi: 10.3390/cancers15102684 (PMC10216623; doi:10.3390/cancers15102684)
Supplement: Supplementary file 1 [file cancers-15-02684-s001.zip › cancers-2320230-supplementary/Table S1_Densitometry measure reading_intensity ratio for each band in western blot.xlsx]

## Sheet: Reading value
		LNCaP				PC-3				TRAMP-C2
	TGF-β	-	-	+	+	-	-	+	+	-	-	+	+
	Nanaomycin K	-	+	-	+	-	+	-	+	-	+	-	+
(a)	E-cadherin	10149.4	4069.83	2957.05	3043.22	2435.05	2408.35	2439.18	2144.05	7155.14	5724.53	10678.8	4311.82
	N-cadherin	9795.2	4294.35	8637.73	7346.76	13601.3	5346.37	11760.5	7413.14	16516.5	14024.8	17110.2	12395.4
	Vimentin	11863.8	9661.54	12168.1	11608.7	15027.3	11110.8	16769.3	14134.8	11060.8	11074.1	12343.5	10328.3
	β-actin	9916.37	7077.71	8127.25	7047.3	10465.7	7848.15	15299.3	13224.9	13237.6	11851.4	12754.7	11768.3
(b)	Slug	16198.1	2594.61	5013.8	2049.33	7468.51	3660	5248.02	3380.9	3226.47	2445.47	1736.17	1290.22
	Snail	8807.26	11566.3	2793.88	5681.32	3137.51	2931.25	4018.87	3009.15	8527.51	8204.22	5410.73	4537.8
	β-actin	10497.3	8512.78	9107.66	8220.9	10283.2	9849.17	10097.6	10895.4	10827.9	8926.61	8454.56	7594.02
(c)	Phospho-p38	13021.4	5678.54	9140.61	5579.71	1800.03	8575.15	2846.93	9677.51	8861.32	7664.54	6058.73	3632
	Phospho-SAPK/JNK	10266.7	8114.27	11212.2	8560.56	1185.79	1622.98	2702.78	3062.69	8184	8769.42	9470.36	7338.22
	Phospho-Erk1/2	37015.6	766.598	6366.02	847.163	8786.82	8057.17	5098.56	7569.32	6897.9	7278.95	4145.42	4542.57
	β-actin	10985.4	8983.32	9407.61	8457.73	11843.6	11648.9	11922.1	11431.6	20213.1	17011.3	21222	14593.1
(d)	Ras	17140.1	11334.2	10203.5	12846.3	14269.3	8113.96	16220	7317.35	6570.27	10950.3	7270.64	4229.25
	β-actin	13951.4	14041.7	13752.8	12508.2	13406.3	14013.6	14423.2	12159.2	14224.5	14108.6	14673.2	16156.5

## Sheet: Intensity ratio
	LNCaP				PC-3				TRAMP-C2
TGF-β	-	-	+	+	-	-	+	+	-	-	+	+
Nanaomycin K	-	+	-	+	-	+	-	+	-	+	-	+
E-cadherin	1.0235	0.575021	0.363845	0.431829	0.232669	0.306868	0.159431	0.162122	0.540518	0.483024	0.837246	0.366392
N-cadherin	0.987781	0.606742	1.06281	1.04249	1.2996	0.681226	0.768698	0.560544	1.2477	1.18338	1.34148	1.05328
Vimentin	1.19639	1.36507	1.4972	1.64725	1.43586	1.41572	1.09608	1.0688	0.835562	0.934409	0.967761	0.877638
Slug	1.54307	0.30479	0.550504	0.249282	0.726285	0.371605	0.519728	0.310306	0.297977	0.273953	0.205354	0.1699
Snail	0.839001	1.3587	0.306762	0.691082	0.305111	0.297614	0.398002	0.276185	0.78755	0.919074	0.639978	0.597549
Phospho-p38	1.18533	0.632121	0.971619	0.659717	0.151984	0.736137	0.238794	0.846555	0.438395	0.450556	0.285493	0.248885
Phospho-SAPK/JNK	0.934574	0.90326	1.19182	1.01216	0.100121	0.139326	0.226703	0.267914	0.404887	0.515506	0.446253	0.502855
Phospho-Erk1/2	3.36951	0.0853357	0.676689	0.100164	0.741907	0.69167	0.427655	0.662138	0.34126	0.42789	0.195336	0.311282
Ras	1.22856	0.807183	0.741924	1.02703	1.06438	0.579007	1.12457	0.601795	0.461898	0.776148	0.495504	0.261768
